# Supplementary material for: Transcriptome Analysis of HepG2 Cells Expressing ORF3 from Swine Hepatitis E Virus to Determine the Effects of ORF3 on Host Cells
Source: Biomed Res Int. 2016 Aug 28;2016:1648030. doi: 10.1155/2016/1648030 (PMC5018317; doi:10.1155/2016/1648030)
Supplement: Supplementary file 1 — The Supplementary Material meant the specific pathways of genes. [file 1648030.f1.xlsx]

## Sheet: Sheet1
Category	Term	Count	%	PValue	Genes	List Total	Pop Hits	Pop Total	Fold Enrichment	Bonferroni	Benjamini	FDR
GOTERM_BP_ALL	GO:0030168~platelet activation	3	2.54237	0.000221517	FGG, FGA, FGB	11	32	14116	120.307	0.0534602	0.0534602	0.287027
GOTERM_BP_ALL	GO:0051258~protein polymerization	3	2.54237	0.000521845	FGG, FGA, FGB	11	49	14116	78.5677	0.121423	0.0626755	0.674959
GOTERM_BP_ALL	GO:0051592~response to calcium ion	3	2.54237	0.00065747	FGG, FGA, FGB	11	55	14116	69.9967	0.150499	0.0529171	0.849687
GOTERM_BP_ALL	GO:0050817~coagulation	3	2.54237	0.00224039	FGG, FGA, FGB	11	102	14116	37.7433	0.426639	0.129824	2.86813
GOTERM_BP_ALL	GO:0007596~blood coagulation	3	2.54237	0.00224039	FGG, FGA, FGB	11	102	14116	37.7433	0.426639	0.129824	2.86813
GOTERM_BP_ALL	GO:0007599~hemostasis	3	2.54237	0.0025074	FGG, FGA, FGB	11	108	14116	35.6465	0.463461	0.117082	3.20484
GOTERM_BP_ALL	GO:0010038~response to metal ion	3	2.54237	0.0035544	FGG, FGA, FGB	11	129	14116	29.8436	0.586485	0.136859	4.5148
GOTERM_BP_ALL	GO:0050878~regulation of body fluid levels	3	2.54237	0.00423003	FGG, FGA, FGB	11	141	14116	27.3037	0.650507	0.139448	5.3514
GOTERM_BP_ALL	GO:0043623~cellular protein complex assembly	3	2.54237	0.00554482	FGG, FGA, FGB	11	162	14116	23.7643	0.748155	0.15833	6.96009
GOTERM_BP_ALL	GO:0042060~wound healing	3	2.54237	0.00763078	FGG, FGA, FGB	11	191	14116	20.1561	0.850385	0.190288	9.46065
GOTERM_BP_ALL	GO:0010035~response to inorganic substance	3	2.54237	0.00874714	FGG, FGA, FGB	11	205	14116	18.7796	0.886827	0.195781	10.7733
GOTERM_BP_ALL	GO:0042221~response to chemical stimulus	5	4.23729	0.00906909	FGG, PTGR1, FGA, FGB, SCARA3	11	1281	14116	5.00887	0.895586	0.185678	11.1485
GOTERM_BP_ALL	GO:0065003~macromolecular complex assembly	4	3.38983	0.00974015	FGG, FGA, FGB, APOC3	11	665	14116	7.71893	0.911734	0.183136	11.9261
GOTERM_BP_ALL	GO:0043933~macromolecular complex subunit organization	4	3.38983	0.0116567	FGG, FGA, FGB, APOC3	11	710	14116	7.22971	0.945406	0.200429	14.1122
GOTERM_BP_ALL	GO:0001775~cell activation	3	2.54237	0.0166439	FGG, FGA, FGB	11	287	14116	13.414	0.98443	0.257191	19.5685
GOTERM_BP_ALL	GO:0034622~cellular macromolecular complex assembly	3	2.54237	0.0202022	FGG, FGA, FGB	11	318	14116	12.1063	0.993664	0.286398	23.2639
GOTERM_BP_ALL	GO:0022607~cellular component assembly	4	3.38983	0.0212637	FGG, FGA, FGB, APOC3	11	887	14116	5.78702	0.995157	0.283331	24.3356
GOTERM_BP_ALL	GO:0006950~response to stress	5	4.23729	0.0234698	FGG, FGA, FGB, SCARA3, NLRP1	11	1685	14116	3.80793	0.997233	0.292817	26.5188
GOTERM_BP_ALL	GO:0034621~cellular macromolecular complex subunit organization	3	2.54237	0.0250969	FGG, FGA, FGB	11	357	14116	10.7838	0.99817	0.295447	28.0915
GOTERM_BP_ALL	GO:0044085~cellular component biogenesis	4	3.38983	0.0292677	FGG, FGA, FGB, APOC3	11	1001	14116	5.12796	0.999368	0.321399	31.9824
GOTERM_BP_ALL	GO:0006461~protein complex assembly	3	2.54237	0.0475217	FGG, FGA, FGB	11	505	14116	7.6234	0.999994	0.453232	46.8315
GOTERM_BP_ALL	GO:0070271~protein complex biogenesis	3	2.54237	0.0475217	FGG, FGA, FGB	11	505	14116	7.6234	0.999994	0.453232	46.8315
Category	Term	Count	%	PValue	Genes	List Total	Pop Hits	Pop Total	Fold Enrichment	Bonferroni	Benjamini	FDR
GOTERM_CC_ALL	GO:0005577~fibrinogen complex	3	2.54237	9.11148e-06	FGG, FGA, FGB	12	7	15908	568.143	0.000628497	0.000628497	0.00940143
GOTERM_CC_ALL	GO:0031093~platelet alpha granule lumen	3	2.54237	0.000351247	FGG, FGA, FGB	12	41	15908	97	0.0239489	0.012047	0.361847
GOTERM_CC_ALL	GO:0060205~cytoplasmic membrane-bounded vesicle lumen	3	2.54237	0.00040476	FGG, FGA, FGB	12	44	15908	90.3864	0.0275476	0.00926816	0.416872
GOTERM_CC_ALL	GO:0031983~vesicle lumen	3	2.54237	0.000442506	FGG, FGA, FGB	12	46	15908	86.4565	0.0300781	0.00760585	0.455667
GOTERM_CC_ALL	GO:0031091~platelet alpha granule	3	2.54237	0.000655936	FGG, FGA, FGB	12	56	15908	71.0179	0.0442648	0.00901402	0.674774
GOTERM_CC_ALL	GO:0044421~extracellular region part	5	4.23729	0.00308832	FGG, FGA, FGB, FREM1, APOC3	12	960	15908	6.90451	0.192186	0.0349454	3.14127
GOTERM_CC_ALL	GO:0009897~external side of plasma membrane	3	2.54237	0.00586095	FGG, FGA, FGB	12	170	15908	23.3941	0.33342	0.0562955	5.88523
GOTERM_CC_ALL	GO:0030141~secretory granule	3	2.54237	0.00654817	FGG, FGA, FGB	12	180	15908	22.0944	0.364479	0.0550882	6.55438
GOTERM_CC_ALL	GO:0044433~cytoplasmic vesicle part	3	2.54237	0.00705021	FGG, FGA, FGB	12	187	15908	21.2674	0.386262	0.0527981	7.04052
GOTERM_CC_ALL	GO:0005576~extracellular region	6	5.08475	0.00765613	FGG, DKK1, FGA, FGB, FREM1, APOC3	12	2010	15908	3.95721	0.411575	0.051649	7.62419
GOTERM_CC_ALL	GO:0005615~extracellular space	4	3.38983	0.0101206	FGG, FGA, FGB, APOC3	12	685	15908	7.74112	0.504345	0.0618139	9.96419
GOTERM_CC_ALL	GO:0009986~cell surface	3	2.54237	0.0230348	FGG, FGA, FGB	12	348	15908	11.4282	0.799711	0.12541	21.3741
Category	Term	Count	%	PValue	Genes	List Total	Pop Hits	Pop Total	Fold Enrichment	Bonferroni	Benjamini	FDR
GOTERM_MF_ALL	GO:0043499~eukaryotic cell surface binding	3	2.54237	5.30996e-05	FGG, FGA, FGB	11	17	15143	242.936	0.00397465	0.00397465	0.0557142
GOTERM_MF_ALL	GO:0043498~cell surface binding	3	2.54237	0.000157849	FGG, FGA, FGB	11	29	15143	142.411	0.0117698	0.00590232	0.165539
GOTERM_MF_ALL	GO:0030674~protein binding, bridging	3	2.54237	0.00166092	FGG, FGA, FGB	11	94	15143	43.9352	0.117214	0.0407058	1.72946
GOTERM_MF_ALL	GO:0005102~receptor binding	5	4.23729	0.00183909	FGG, DKK1, FGA, FGB, APOC3	11	886	15143	7.76883	0.128952	0.0339258	1.91337
